# Supplementary material for: Exploration of the shared gene signatures and molecular mechanisms between cardioembolic stroke and ischemic stroke
Source: Front Neurol. 2025 Apr 8;16:1567902. doi: 10.3389/fneur.2025.1567902 (PMC12011848; doi:10.3389/fneur.2025.1567902)
Supplement: Supplementary file 2 [file Table_1.xlsx]

## Sheet: GO for down-regulated genes
	ONTOLOGY	ID	Description	GeneRatio	BgRatio	pvalue	p.adjust	qvalue	geneID	Count
GO:0045829	BP	GO:0045829	negative regulation of isotype switching	2024-01-02	5/18903	0.000528961	0.0258408	0.0118825	THOC1	1
GO:2000002	BP	GO:2000002	negative regulation of DNA damage checkpoint	2024-01-02	5/18903	0.000528961	0.0258408	0.0118825	THOC1	1
GO:0048296	BP	GO:0048296	regulation of isotype switching to IgA isotypes	2024-01-02	6/18903	0.000634736	0.0258408	0.0118825	THOC1	1
GO:0048290	BP	GO:0048290	isotype switching to IgA isotypes	2024-01-02	7/18903	0.000740506	0.0258408	0.0118825	THOC1	1
GO:0046784	BP	GO:0046784	viral mRNA export from host cell nucleus	2024-01-02	8/18903	0.00084627	0.0258408	0.0118825	THOC1	1
GO:1901977	BP	GO:1901977	negative regulation of cell cycle checkpoint	2024-01-02	8/18903	0.00084627	0.0258408	0.0118825	THOC1	1
GO:0044417	BP	GO:0044417	translocation of molecules into host	2024-01-02	9/18903	0.000952028	0.0258408	0.0118825	THOC1	1
GO:0002638	BP	GO:0002638	negative regulation of immunoglobulin production	2024-01-02	13/18903	0.00137501	0.0326564	0.0150165	THOC1	1
GO:0002713	BP	GO:0002713	negative regulation of B cell mediated immunity	2024-01-02	17/18903	0.0017979	0.03416	0.0157079	THOC1	1
GO:0002890	BP	GO:0002890	negative regulation of immunoglobulin mediated immune response	2024-01-02	17/18903	0.0017979	0.03416	0.0157079	THOC1	1
GO:2000001	BP	GO:2000001	regulation of DNA damage checkpoint	2024-01-02	26/18903	0.00274907	0.043171	0.0198515	THOC1	1
GO:0050869	BP	GO:0050869	negative regulation of B cell activation	2024-01-02	36/18903	0.00380539	0.043171	0.0198515	THOC1	1
GO:0045191	BP	GO:0045191	regulation of isotype switching	2024-01-02	38/18903	0.00401659	0.043171	0.0198515	THOC1	1
GO:0045910	BP	GO:0045910	negative regulation of DNA recombination	2024-01-02	45/18903	0.00475561	0.043171	0.0198515	THOC1	1
GO:0002701	BP	GO:0002701	negative regulation of production of molecular mediator of immune response	2024-01-02	47/18903	0.0049667	0.043171	0.0198515	THOC1	1
GO:0031297	BP	GO:0031297	replication fork processing	2024-01-02	48/18903	0.00507225	0.043171	0.0198515	THOC1	1
GO:1901976	BP	GO:1901976	regulation of cell cycle checkpoint	2024-01-02	48/18903	0.00507225	0.043171	0.0198515	THOC1	1
GO:0002204	BP	GO:0002204	somatic recombination of immunoglobulin genes involved in immune response	2024-01-02	53/18903	0.00559986	0.043171	0.0198515	THOC1	1
GO:0002208	BP	GO:0002208	somatic diversification of immunoglobulins involved in immune response	2024-01-02	53/18903	0.00559986	0.043171	0.0198515	THOC1	1
GO:0045190	BP	GO:0045190	isotype switching	2024-01-02	53/18903	0.00559986	0.043171	0.0198515	THOC1	1
GO:0002707	BP	GO:0002707	negative regulation of lymphocyte mediated immunity	2024-01-02	56/18903	0.00591637	0.043171	0.0198515	THOC1	1
GO:0002823	BP	GO:0002823	negative regulation of adaptive immune response based on somatic recombination of immune receptors built from immunoglobulin superfamily domains	2024-01-02	57/18903	0.00602186	0.043171	0.0198515	THOC1	1
GO:0045005	BP	GO:0045005	DNA-templated DNA replication maintenance of fidelity	2024-01-02	57/18903	0.00602186	0.043171	0.0198515	THOC1	1
GO:0032786	BP	GO:0032786	positive regulation of DNA-templated transcription, elongation	2024-01-02	60/18903	0.00633829	0.043171	0.0198515	THOC1	1
GO:0016447	BP	GO:0016447	somatic recombination of immunoglobulin gene segments	2024-01-02	61/18903	0.00644376	0.043171	0.0198515	THOC1	1
GO:0002820	BP	GO:0002820	negative regulation of adaptive immune response	2024-01-02	62/18903	0.00654922	0.043171	0.0198515	THOC1	1
GO:0002712	BP	GO:0002712	regulation of B cell mediated immunity	2024-01-02	64/18903	0.00676013	0.043171	0.0198515	THOC1	1
GO:0002889	BP	GO:0002889	regulation of immunoglobulin mediated immune response	2024-01-02	64/18903	0.00676013	0.043171	0.0198515	THOC1	1
GO:0006406	BP	GO:0006406	mRNA export from nucleus	2024-01-02	67/18903	0.00707645	0.043171	0.0198515	THOC1	1
GO:0002704	BP	GO:0002704	negative regulation of leukocyte mediated immunity	2024-01-02	68/18903	0.00718187	0.043171	0.0198515	THOC1	1
GO:0016445	BP	GO:0016445	somatic diversification of immunoglobulins	2024-01-02	70/18903	0.00739271	0.043171	0.0198515	THOC1	1
GO:0002562	BP	GO:0002562	somatic diversification of immune receptors via germline recombination within a single locus	2024-01-02	71/18903	0.00749813	0.043171	0.0198515	THOC1	1
GO:0016444	BP	GO:0016444	somatic cell DNA recombination	2024-01-02	71/18903	0.00749813	0.043171	0.0198515	THOC1	1
GO:0002381	BP	GO:0002381	immunoglobulin production involved in immunoglobulin-mediated immune response	2024-01-02	74/18903	0.00781433	0.0435648	0.0200326	THOC1	1
GO:0002637	BP	GO:0002637	regulation of immunoglobulin production	2024-01-02	76/18903	0.0080251	0.0435648	0.0200326	THOC1	1
GO:0002200	BP	GO:0002200	somatic diversification of immune receptors	2024-01-02	81/18903	0.00855193	0.0444563	0.0204425	THOC1	1
GO:2001021	BP	GO:2001021	negative regulation of response to DNA damage stimulus	2024-01-02	82/18903	0.00865728	0.0444563	0.0204425	THOC1	1
GO:0002312	BP	GO:0002312	B cell activation involved in immune response	2024-01-02	88/18903	0.00928926	0.0462815	0.0212818	THOC1	1
GO:0006405	BP	GO:0006405	RNA export from nucleus	2024-01-02	90/18903	0.00949988	0.0462815	0.0212818	THOC1	1
GO:0032784	BP	GO:0032784	regulation of DNA-templated transcription elongation	2024-01-02	104/18903	0.0109736	0.0521244	0.0239686	THOC1	1
GO:0000077	BP	GO:0000077	DNA damage checkpoint signaling	2024-01-02	121/18903	0.0127616	0.0568528	0.0261428	THOC1	1
GO:0002698	BP	GO:0002698	negative regulation of immune effector process	2024-01-02	122/18903	0.0128667	0.0568528	0.0261428	THOC1	1
GO:1901989	BP	GO:1901989	positive regulation of cell cycle phase transition	2024-01-02	122/18903	0.0128667	0.0568528	0.0261428	THOC1	1
GO:0031570	BP	GO:0031570	DNA integrity checkpoint signaling	2024-01-02	129/18903	0.0136024	0.0578761	0.0266134	THOC1	1
GO:0051028	BP	GO:0051028	mRNA transport	2024-01-02	130/18903	0.0137075	0.0578761	0.0266134	THOC1	1
GO:0000018	BP	GO:0000018	regulation of DNA recombination	2024-01-02	133/18903	0.0140227	0.0579199	0.0266335	THOC1	1
GO:0051053	BP	GO:0051053	negative regulation of DNA metabolic process	2024-01-02	149/18903	0.015703	0.0626881	0.0288261	THOC1	1
GO:0050657	BP	GO:0050657	nucleic acid transport	2024-01-02	163/18903	0.017172	0.0626881	0.0288261	THOC1	1
GO:0050658	BP	GO:0050658	RNA transport	2024-01-02	163/18903	0.017172	0.0626881	0.0288261	THOC1	1
GO:0051168	BP	GO:0051168	nuclear export	2024-01-02	165/18903	0.0173818	0.0626881	0.0288261	THOC1	1
GO:0006261	BP	GO:0006261	DNA-templated DNA replication	2024-01-02	166/18903	0.0174867	0.0626881	0.0288261	THOC1	1
GO:0051236	BP	GO:0051236	establishment of RNA localization	2024-01-02	166/18903	0.0174867	0.0626881	0.0288261	THOC1	1
GO:0051250	BP	GO:0051250	negative regulation of lymphocyte activation	2024-01-02	166/18903	0.0174867	0.0626881	0.0288261	THOC1	1
GO:0002706	BP	GO:0002706	regulation of lymphocyte mediated immunity	2024-01-02	179/18903	0.0188496	0.0636652	0.0292754	THOC1	1
GO:0042770	BP	GO:0042770	signal transduction in response to DNA damage	2024-01-02	181/18903	0.0190592	0.0636652	0.0292754	THOC1	1
GO:0002822	BP	GO:0002822	regulation of adaptive immune response based on somatic recombination of immune receptors built from immunoglobulin superfamily domains	2024-01-02	182/18903	0.019164	0.0636652	0.0292754	THOC1	1
GO:0000075	BP	GO:0000075	cell cycle checkpoint signaling	2024-01-02	186/18903	0.0195831	0.0636652	0.0292754	THOC1	1
GO:0002700	BP	GO:0002700	regulation of production of molecular mediator of immune response	2024-01-02	187/18903	0.0196879	0.0636652	0.0292754	THOC1	1
GO:0050777	BP	GO:0050777	negative regulation of immune response	2024-01-02	190/18903	0.0200021	0.0636652	0.0292754	THOC1	1
GO:0002695	BP	GO:0002695	negative regulation of leukocyte activation	2024-01-02	198/18903	0.0208399	0.0636652	0.0292754	THOC1	1
GO:0002819	BP	GO:0002819	regulation of adaptive immune response	2024-01-02	198/18903	0.0208399	0.0636652	0.0292754	THOC1	1
GO:0006403	BP	GO:0006403	RNA localization	2024-01-02	202/18903	0.0212586	0.0636652	0.0292754	THOC1	1
GO:0051701	BP	GO:0051701	biological process involved in interaction with host	2024-01-02	203/18903	0.0213633	0.0636652	0.0292754	THOC1	1
GO:0050864	BP	GO:0050864	regulation of B cell activation	2024-01-02	204/18903	0.021468	0.0636652	0.0292754	THOC1	1
GO:0002285	BP	GO:0002285	lymphocyte activation involved in immune response	2024-01-02	207/18903	0.0217819	0.0636652	0.0292754	THOC1	1
GO:0016064	BP	GO:0016064	immunoglobulin mediated immune response	2024-01-02	215/18903	0.0226189	0.0636652	0.0292754	THOC1	1
GO:0019724	BP	GO:0019724	B cell mediated immunity	2024-01-02	218/18903	0.0229327	0.0636652	0.0292754	THOC1	1
GO:0002377	BP	GO:0002377	immunoglobulin production	2024-01-02	219/18903	0.0230373	0.0636652	0.0292754	THOC1	1
GO:0050866	BP	GO:0050866	negative regulation of cell activation	2024-01-02	221/18903	0.0232465	0.0636652	0.0292754	THOC1	1
GO:0015931	BP	GO:0015931	nucleobase-containing compound transport	2024-01-02	223/18903	0.0234556	0.0636652	0.0292754	THOC1	1
GO:0002703	BP	GO:0002703	regulation of leukocyte mediated immunity	2024-01-02	241/18903	0.0253367	0.0668608	0.0307448	THOC1	1
GO:0006354	BP	GO:0006354	DNA-templated transcription elongation	2024-01-02	241/18903	0.0253367	0.0668608	0.0307448	THOC1	1
GO:0090068	BP	GO:0090068	positive regulation of cell cycle process	2024-01-02	260/18903	0.0273204	0.0711079	0.0326978	THOC1	1
GO:1901988	BP	GO:1901988	negative regulation of cell cycle phase transition	2024-01-02	272/18903	0.0285722	0.0733611	0.0337339	THOC1	1
GO:0006260	BP	GO:0006260	DNA replication	2024-01-02	286/18903	0.0300316	0.0755346	0.0347334	THOC1	1
GO:0002366	BP	GO:0002366	leukocyte activation involved in immune response	2024-01-02	293/18903	0.0307609	0.0755346	0.0347334	THOC1	1
GO:0002263	BP	GO:0002263	cell activation involved in immune response	2024-01-02	297/18903	0.0311775	0.0755346	0.0347334	THOC1	1
GO:0044403	BP	GO:0044403	biological process involved in symbiotic interaction	2024-01-02	307/18903	0.0322187	0.0755346	0.0347334	THOC1	1
GO:2001020	BP	GO:2001020	regulation of response to DNA damage stimulus	2024-01-02	312/18903	0.0327391	0.0755346	0.0347334	THOC1	1
GO:0006355	BP	GO:0006355	regulation of DNA-templated transcription	2024-02-02	3443/18903	0.0331672	0.0755346	0.0347334	ZNF83/THOC1	2
GO:1903506	BP	GO:1903506	regulation of nucleic acid-templated transcription	2024-02-02	3445/18903	0.0332058	0.0755346	0.0347334	ZNF83/THOC1	2
GO:0010948	BP	GO:0010948	negative regulation of cell cycle process	2024-01-02	318/18903	0.0333633	0.0755346	0.0347334	THOC1	1
GO:2001141	BP	GO:2001141	regulation of RNA biosynthetic process	2024-02-02	3454/18903	0.0333795	0.0755346	0.0347334	ZNF83/THOC1	2
GO:0006913	BP	GO:0006913	nucleocytoplasmic transport	2024-01-02	329/18903	0.0345073	0.0755346	0.0347334	THOC1	1
GO:0051169	BP	GO:0051169	nuclear transport	2024-01-02	329/18903	0.0345073	0.0755346	0.0347334	THOC1	1
GO:0006310	BP	GO:0006310	DNA recombination	2024-01-02	332/18903	0.0348191	0.0755346	0.0347334	THOC1	1
GO:0002440	BP	GO:0002440	production of molecular mediator of immune response	2024-01-02	333/18903	0.0349231	0.0755346	0.0347334	THOC1	1
GO:0006351	BP	GO:0006351	DNA-templated transcription	2024-02-02	3557/18903	0.0354003	0.0755346	0.0347334	ZNF83/THOC1	2
GO:0097659	BP	GO:0097659	nucleic acid-templated transcription	2024-02-02	3559/18903	0.0354401	0.0755346	0.0347334	ZNF83/THOC1	2
GO:0032774	BP	GO:0032774	RNA biosynthetic process	2024-02-02	3576/18903	0.0357796	0.0755346	0.0347334	ZNF83/THOC1	2
GO:0042113	BP	GO:0042113	B cell activation	2024-01-02	350/18903	0.0366893	0.076604	0.0352251	THOC1	1
GO:0045787	BP	GO:0045787	positive regulation of cell cycle	2024-01-02	362/18903	0.0379351	0.0783441	0.0360253	THOC1	1
GO:0002449	BP	GO:0002449	lymphocyte mediated immunity	2024-01-02	367/18903	0.0384539	0.0785617	0.0361253	THOC1	1
GO:0002460	BP	GO:0002460	adaptive immune response based on somatic recombination of immune receptors built from immunoglobulin superfamily domains	2024-01-02	375/18903	0.0392837	0.07857	0.0361291	THOC1	1
GO:0051252	BP	GO:0051252	regulation of RNA metabolic process	2024-02-02	3754/18903	0.0394307	0.07857	0.0361291	ZNF83/THOC1	2
GO:0002697	BP	GO:0002697	regulation of immune effector process	2024-01-02	379/18903	0.0396985	0.07857	0.0361291	THOC1	1
GO:0045786	BP	GO:0045786	negative regulation of cell cycle	2024-01-02	405/18903	0.0423924	0.0830367	0.0381831	THOC1	1
GO:0010556	BP	GO:0010556	regulation of macromolecule biosynthetic process	2024-02-02	4002/18903	0.0448133	0.0864789	0.0397659	ZNF83/THOC1	2
GO:0034654	BP	GO:0034654	nucleobase-containing compound biosynthetic process	2024-02-02	4013/18903	0.04506	0.0864789	0.0397659	ZNF83/THOC1	2
GO:0019219	BP	GO:0019219	regulation of nucleobase-containing compound metabolic process	2024-02-02	4076/18903	0.0464861	0.0865155	0.0397827	ZNF83/THOC1	2
GO:0018130	BP	GO:0018130	heterocycle biosynthetic process	2024-02-02	4086/18903	0.0467145	0.0865155	0.0397827	ZNF83/THOC1	2
GO:0002683	BP	GO:0002683	negative regulation of immune system process	2024-01-02	449/18903	0.0469427	0.0865155	0.0397827	THOC1	1
GO:0019438	BP	GO:0019438	aromatic compound biosynthetic process	2024-02-02	4100/18903	0.0470352	0.0865155	0.0397827	ZNF83/THOC1	2
GO:1901987	BP	GO:1901987	regulation of cell cycle phase transition	2024-01-02	453/18903	0.0473558	0.0865155	0.0397827	THOC1	1
GO:0002443	BP	GO:0002443	leukocyte mediated immunity	2024-01-02	463/18903	0.0483883	0.0870226	0.0400159	THOC1	1
GO:0031326	BP	GO:0031326	regulation of cellular biosynthetic process	2024-02-02	4175/18903	0.048772	0.0870226	0.0400159	ZNF83/THOC1	2
GO:0008380	BP	GO:0008380	RNA splicing	2024-01-02	469/18903	0.0490075	0.0870226	0.0400159	THOC1	1
GO:0009889	BP	GO:0009889	regulation of biosynthetic process	2024-02-02	4239/18903	0.0502789	0.0882221	0.0405675	ZNF83/THOC1	2
GO:1901362	BP	GO:1901362	organic cyclic compound biosynthetic process	2024-02-02	4253/18903	0.0506116	0.0882221	0.0405675	ZNF83/THOC1	2
GO:0006397	BP	GO:0006397	mRNA processing	2024-01-02	507/18903	0.0529243	0.0914147	0.0420356	THOC1	1
GO:0051052	BP	GO:0051052	regulation of DNA metabolic process	2024-01-02	540/18903	0.0563192	0.0964022	0.044329	THOC1	1
GO:1902532	BP	GO:1902532	negative regulation of intracellular signal transduction	2024-01-02	554/18903	0.0577576	0.0979817	0.0450553	THOC1	1
GO:0051249	BP	GO:0051249	regulation of lymphocyte activation	2024-01-02	573/18903	0.059708	0.100026	0.0459955	THOC1	1
GO:0044770	BP	GO:0044770	cell cycle phase transition	2024-01-02	576/18903	0.0600158	0.100026	0.0459955	THOC1	1
GO:0009059	BP	GO:0009059	macromolecule biosynthetic process	2024-02-02	4806/18903	0.0646307	0.106781	0.0491016	ZNF83/THOC1	2
GO:0044271	BP	GO:0044271	cellular nitrogen compound biosynthetic process	2024-02-02	4865/18903	0.0662274	0.108476	0.0498809	ZNF83/THOC1	2
GO:0002694	BP	GO:0002694	regulation of leukocyte activation	2024-01-02	670/18903	0.0696337	0.11308	0.0519982	THOC1	1
GO:0002252	BP	GO:0002252	immune effector process	2024-01-02	700/18903	0.0726929	0.117048	0.0538226	THOC1	1
GO:0080135	BP	GO:0080135	regulation of cellular response to stress	2024-01-02	726/18903	0.0753401	0.11945	0.0549269	THOC1	1
GO:0050865	BP	GO:0050865	regulation of cell activation	2024-01-02	727/18903	0.0754418	0.11945	0.0549269	THOC1	1
GO:0010564	BP	GO:0010564	regulation of cell cycle process	2024-01-02	735/18903	0.0762555	0.11974	0.0550606	THOC1	1
GO:0002250	BP	GO:0002250	adaptive immune response	2024-01-02	744/18903	0.0771705	0.120184	0.0552645	THOC1	1
GO:0016071	BP	GO:0016071	mRNA metabolic process	2024-01-02	751/18903	0.0778819	0.120305	0.0553205	THOC1	1
GO:0046649	BP	GO:0046649	lymphocyte activation	2024-01-02	846/18903	0.0875089	0.134086	0.0616574	THOC1	1
GO:0006974	BP	GO:0006974	cellular response to DNA damage stimulus	2024-01-02	879/18903	0.0908412	0.138079	0.0634932	THOC1	1
GO:0050776	BP	GO:0050776	regulation of immune response	2024-01-02	922/18903	0.0951741	0.143516	0.0659937	THOC1	1
GO:0051093	BP	GO:0051093	negative regulation of developmental process	2024-01-02	1002/18903	0.103208	0.15424	0.0709247	THOC1	1
GO:0045321	BP	GO:0045321	leukocyte activation	2024-01-02	1009/18903	0.103909	0.15424	0.0709247	THOC1	1
GO:0002520	BP	GO:0002520	immune system development	2024-01-02	1024/18903	0.105411	0.155256	0.071392	THOC1	1
GO:0006259	BP	GO:0006259	DNA metabolic process	2024-01-02	1054/18903	0.10841	0.158446	0.0728589	THOC1	1
GO:0051726	BP	GO:0051726	regulation of cell cycle	2024-01-02	1145/18903	0.117479	0.170243	0.0782833	THOC1	1
GO:0001775	BP	GO:0001775	cell activation	2024-01-02	1153/18903	0.118274	0.170243	0.0782833	THOC1	1
GO:0051241	BP	GO:0051241	negative regulation of multicellular organismal process	2024-01-02	1169/18903	0.119863	0.171232	0.0787385	THOC1	1
GO:0022402	BP	GO:0022402	cell cycle process	2024-01-02	1256/18903	0.128477	0.182169	0.0837677	THOC1	1
GO:0009968	BP	GO:0009968	negative regulation of signal transduction	2024-01-02	1319/18903	0.134689	0.189562	0.0871672	THOC1	1
GO:0010648	BP	GO:0010648	negative regulation of cell communication	2024-01-02	1424/18903	0.144993	0.20057	0.092229	THOC1	1
GO:0023057	BP	GO:0023057	negative regulation of signaling	2024-01-02	1430/18903	0.14558	0.20057	0.092229	THOC1	1
GO:0080134	BP	GO:0080134	regulation of response to stress	2024-01-02	1431/18903	0.145677	0.20057	0.092229	THOC1	1
GO:0006396	BP	GO:0006396	RNA processing	2024-01-02	1460/18903	0.148511	0.203001	0.0933466	THOC1	1
GO:0002682	BP	GO:0002682	regulation of immune system process	2024-01-02	1525/18903	0.154846	0.210147	0.0966329	THOC1	1
GO:0045934	BP	GO:0045934	negative regulation of nucleobase-containing compound metabolic process	2024-01-02	1550/18903	0.157276	0.210569	0.0968268	THOC1	1
GO:0010629	BP	GO:0010629	negative regulation of gene expression	2024-01-02	1551/18903	0.157373	0.210569	0.0968268	THOC1	1
GO:0046907	BP	GO:0046907	intracellular transport	2024-01-02	1587/18903	0.160865	0.213737	0.0982837	THOC1	1
GO:0045893	BP	GO:0045893	positive regulation of DNA-templated transcription	2024-01-02	1692/18903	0.171012	0.222778	0.102441	THOC1	1
GO:1903508	BP	GO:1903508	positive regulation of nucleic acid-templated transcription	2024-01-02	1692/18903	0.171012	0.222778	0.102441	THOC1	1
GO:1902680	BP	GO:1902680	positive regulation of RNA biosynthetic process	2024-01-02	1698/18903	0.171589	0.222778	0.102441	THOC1	1
GO:0048585	BP	GO:0048585	negative regulation of response to stimulus	2024-01-02	1706/18903	0.17236	0.222778	0.102441	THOC1	1
GO:0044419	BP	GO:0044419	biological process involved in interspecies interaction between organisms	2024-01-02	1726/18903	0.174284	0.223743	0.102884	THOC1	1
GO:1902531	BP	GO:1902531	regulation of intracellular signal transduction	2024-01-02	1766/18903	0.178125	0.227139	0.104446	THOC1	1
GO:0007049	BP	GO:0007049	cell cycle	2024-01-02	1823/18903	0.183583	0.232539	0.106929	THOC1	1
GO:0051254	BP	GO:0051254	positive regulation of RNA metabolic process	2024-01-02	1843/18903	0.185494	0.233403	0.107327	THOC1	1
GO:0010557	BP	GO:0010557	positive regulation of macromolecule biosynthetic process	2024-01-02	1918/18903	0.19264	0.2408	0.110728	THOC1	1
GO:0006915	BP	GO:0006915	apoptotic process	2024-01-02	1941/18903	0.194825	0.24194	0.111252	THOC1	1
GO:0006955	BP	GO:0006955	immune response	2024-01-02	1955/18903	0.196154	0.242008	0.111284	THOC1	1
GO:0033554	BP	GO:0033554	cellular response to stress	2024-01-02	1979/18903	0.198429	0.243236	0.111848	THOC1	1
GO:0012501	BP	GO:0012501	programmed cell death	2024-01-02	2000/18903	0.200417	0.244098	0.112244	THOC1	1
GO:0071705	BP	GO:0071705	nitrogen compound transport	2024-01-02	2025/18903	0.202781	0.244645	0.112496	THOC1	1
GO:0031328	BP	GO:0031328	positive regulation of cellular biosynthetic process	2024-01-02	2032/18903	0.203442	0.244645	0.112496	THOC1	1
GO:0045935	BP	GO:0045935	positive regulation of nucleobase-containing compound metabolic process	2024-01-02	2052/18903	0.20533	0.245362	0.112826	THOC1	1
GO:0009891	BP	GO:0009891	positive regulation of biosynthetic process	2024-01-02	2074/18903	0.207403	0.246291	0.113253	THOC1	1
GO:0051649	BP	GO:0051649	establishment of localization in cell	2024-01-02	2108/18903	0.210603	0.248537	0.114286	THOC1	1
GO:0008219	BP	GO:0008219	cell death	2024-01-02	2166/18903	0.216046	0.253387	0.116516	THOC1	1
GO:0031324	BP	GO:0031324	negative regulation of cellular metabolic process	2024-01-02	2345/18903	0.232725	0.271275	0.124741	THOC1	1
GO:0071702	BP	GO:0071702	organic substance transport	2024-01-02	2466/18903	0.243898	0.282565	0.129933	THOC1	1
GO:0051172	BP	GO:0051172	negative regulation of nitrogen compound metabolic process	2024-01-02	2490/18903	0.246105	0.283393	0.130314	THOC1	1
GO:0006357	BP	GO:0006357	regulation of transcription by RNA polymerase II	2024-01-02	2581/18903	0.254442	0.289796	0.133258	ZNF83	1
GO:0050793	BP	GO:0050793	regulation of developmental process	2024-01-02	2584/18903	0.254716	0.289796	0.133258	THOC1	1
GO:0035556	BP	GO:0035556	intracellular signal transduction	2024-01-02	2673/18903	0.262823	0.29589	0.13606	THOC1	1
GO:0006366	BP	GO:0006366	transcription by RNA polymerase II	2024-01-02	2677/18903	0.263186	0.29589	0.13606	ZNF83	1
GO:0002376	BP	GO:0002376	immune system process	2024-01-02	2892/18903	0.282584	0.315475	0.145066	THOC1	1
GO:0051239	BP	GO:0051239	regulation of multicellular organismal process	2024-01-02	2907/18903	0.283927	0.315475	0.145066	THOC1	1
GO:0033036	BP	GO:0033036	macromolecule localization	2024-01-02	2946/18903	0.287415	0.317493	0.145994	THOC1	1
GO:0009966	BP	GO:0009966	regulation of signal transduction	2024-01-02	3075/18903	0.29889	0.328261	0.150945	THOC1	1
GO:0031325	BP	GO:0031325	positive regulation of cellular metabolic process	2024-01-02	3133/18903	0.304019	0.331975	0.152653	THOC1	1
GO:0051173	BP	GO:0051173	positive regulation of nitrogen compound metabolic process	2024-01-02	3175/18903	0.307721	0.334098	0.153629	THOC1	1
GO:0044260	BP	GO:0044260	cellular macromolecule metabolic process	2024-01-02	3266/18903	0.315709	0.340823	0.156722	THOC1	1
GO:0010605	BP	GO:0010605	negative regulation of macromolecule metabolic process	2024-01-02	3336/18903	0.321822	0.344913	0.158603	THOC1	1
GO:0051641	BP	GO:0051641	cellular localization	2024-01-02	3351/18903	0.323129	0.344913	0.158603	THOC1	1
GO:0010646	BP	GO:0010646	regulation of cell communication	2024-01-02	3464/18903	0.33293	0.352611	0.162142	THOC1	1
GO:0023051	BP	GO:0023051	regulation of signaling	2024-01-02	3477/18903	0.334052	0.352611	0.162142	THOC1	1
GO:0009892	BP	GO:0009892	negative regulation of metabolic process	2024-01-02	3554/18903	0.340684	0.357094	0.164204	THOC1	1
GO:0010604	BP	GO:0010604	positive regulation of macromolecule metabolic process	2024-01-02	3570/18903	0.342058	0.357094	0.164204	THOC1	1
GO:0009893	BP	GO:0009893	positive regulation of metabolic process	2024-01-02	3897/18903	0.369823	0.383969	0.176562	THOC1	1
GO:0006950	BP	GO:0006950	response to stress	2024-01-02	4044/18903	0.38211	0.39457	0.181436	THOC1	1
GO:0048583	BP	GO:0048583	regulation of response to stimulus	2024-01-02	4131/18903	0.389324	0.399846	0.183863	THOC1	1
GO:0048731	BP	GO:0048731	system development	2024-01-02	4454/18903	0.415739	0.424679	0.195282	THOC1	1
GO:0006810	BP	GO:0006810	transport	2024-01-02	4578/18903	0.425724	0.432554	0.198903	THOC1	1
GO:0051234	BP	GO:0051234	establishment of localization	2024-01-02	4734/18903	0.438164	0.442826	0.203626	THOC1	1
GO:0007275	BP	GO:0007275	multicellular organism development	2024-01-02	4922/18903	0.452975	0.453914	0.208725	THOC1	1
GO:0048523	BP	GO:0048523	negative regulation of cellular process	2024-01-02	4934/18903	0.453914	0.453914	0.208725	THOC1	1
GO:0000347	CC	GO:0000347	THO complex	2024-01-02	6/19869	0.00060388	0.00392522	0.00158916	THOC1	1
GO:0000445	CC	GO:0000445	THO complex part of transcription export complex	2024-01-02	6/19869	0.00060388	0.00392522	0.00158916	THOC1	1
GO:0000346	CC	GO:0000346	transcription export complex	2024-01-02	10/19869	0.00100637	0.00436092	0.00176555	THOC1	1
GO:0016363	CC	GO:0016363	nuclear matrix	2024-01-02	126/19869	0.0126432	0.036486	0.0147717	THOC1	1
GO:0034399	CC	GO:0034399	nuclear periphery	2024-01-02	145/19869	0.0145427	0.036486	0.0147717	THOC1	1
GO:0000781	CC	GO:0000781	chromosome, telomeric region	2024-01-02	168/19869	0.0168397	0.036486	0.0147717	THOC1	1
GO:0098687	CC	GO:0098687	chromosomal region	2024-01-02	388/19869	0.0386754	0.0678154	0.0274556	THOC1	1
GO:0016607	CC	GO:0016607	nuclear speck	2024-01-02	419/19869	0.0417326	0.0678154	0.0274556	THOC1	1
GO:0016604	CC	GO:0016604	nuclear body	2024-01-02	849/19869	0.083636	0.120808	0.0489099	THOC1	1
GO:0140513	CC	GO:0140513	nuclear protein-containing complex	2024-01-02	1295/19869	0.126109	0.163942	0.0663731	THOC1	1
GO:0005694	CC	GO:0005694	chromosome	2024-01-02	1880/19869	0.180291	0.213071	0.0862636	THOC1	1
GO:0005654	CC	GO:0005654	nucleoplasm	2024-01-02	4155/19869	0.374517	0.405726	0.164262	THOC1	1
GO:0031981	CC	GO:0031981	nuclear lumen	2024-01-02	4964/19869	0.437264	0.437264	0.17703	THOC1	1
GO:0003677	MF	GO:0003677	DNA binding	2024-02-02	2522/18432	0.0187153	0.231357	0.228313	ZNF83/THOC1	2
GO:0003676	MF	GO:0003676	nucleic acid binding	2024-02-02	4309/18432	0.0546425	0.231357	0.228313	ZNF83/THOC1	2
GO:0000978	MF	GO:0000978	RNA polymerase II cis-regulatory region sequence-specific DNA binding	2024-01-02	1213/18432	0.127291	0.231357	0.228313	ZNF83	1
GO:0000987	MF	GO:0000987	cis-regulatory region sequence-specific DNA binding	2024-01-02	1234/18432	0.129419	0.231357	0.228313	ZNF83	1
GO:0000981	MF	GO:0000981	DNA-binding transcription factor activity, RNA polymerase II-specific	2024-01-02	1382/18432	0.144339	0.231357	0.228313	ZNF83	1
GO:0003700	MF	GO:0003700	DNA-binding transcription factor activity	2024-01-02	1430/18432	0.14915	0.231357	0.228313	ZNF83	1
GO:0000977	MF	GO:0000977	RNA polymerase II transcription regulatory region sequence-specific DNA binding	2024-01-02	1431/18432	0.14925	0.231357	0.228313	ZNF83	1
GO:0000976	MF	GO:0000976	transcription cis-regulatory region binding	2024-01-02	1529/18432	0.15903	0.231357	0.228313	ZNF83	1
GO:0001067	MF	GO:0001067	transcription regulatory region nucleic acid binding	2024-01-02	1531/18432	0.159229	0.231357	0.228313	ZNF83	1
GO:1990837	MF	GO:1990837	sequence-specific double-stranded DNA binding	2024-01-02	1587/18432	0.164792	0.231357	0.228313	ZNF83	1
GO:0003690	MF	GO:0003690	double-stranded DNA binding	2024-01-02	1686/18432	0.17458	0.231357	0.228313	ZNF83	1
GO:0043565	MF	GO:0043565	sequence-specific DNA binding	2024-01-02	1689/18432	0.174876	0.231357	0.228313	ZNF83	1
GO:0140110	MF	GO:0140110	transcription regulator activity	2024-01-02	1939/18432	0.199334	0.231357	0.228313	ZNF83	1
GO:0003723	MF	GO:0003723	RNA binding	2024-01-02	1971/18432	0.202438	0.231357	0.228313	THOC1	1
GO:0046872	MF	GO:0046872	metal ion binding	2024-01-02	4246/18432	0.407664	0.41524	0.409776	ZNF83	1
GO:0043169	MF	GO:0043169	cation binding	2024-01-02	4337/18432	0.41524	0.41524	0.409776	ZNF83	1

## Sheet: KEGG for down-regulated genes
	ID	Description	GeneRatio	BgRatio	pvalue	p.adjust	qvalue	geneID	Count
hsa03013	hsa03013	Nucleocytoplasmic transport	2024-01-02	108/8842	0.024281	0.0485621	NA	9984	1
hsa03040	hsa03040	Spliceosome	2024-01-02	218/8842	0.048705	0.048705	NA	9984	1

## Sheet: KEGG for up-regulated genes
	ID	Description	GeneRatio	BgRatio	pvalue	p.adjust	qvalue	geneID	Count
hsa05321	hsa05321	Inflammatory bowel disease	5/63	65/8842	9.29267e-05	0.0154258	0.0145748	8807/7100/6774/8809/7099	5
hsa05134	hsa05134	Legionellosis	4/63	56/8842	0.000651333	0.0540606	0.0510782	1378/7100/4671/7099	4
hsa04610	hsa04610	Complement and coagulation cascades	4/63	88/8842	0.00348976	0.1931	0.182447	2161/1378/2153/5329	4
hsa04066	hsa04066	HIF-1 signaling pathway	4/63	109/8842	0.00745166	0.309244	0.292183	8569/6774/3101/7099	4
hsa00052	hsa00052	Galactose metabolism	2/63	32/8842	0.0216035	0.412257	0.389514	8972/3101	2
hsa00051	hsa00051	Fructose and mannose metabolism	2/63	34/8842	0.0242137	0.412257	0.389514	3101/5210	2
hsa05161	hsa05161	Hepatitis B	4/63	163/8842	0.0285973	0.412257	0.389514	9586/6774/4318/7099	4
hsa05131	hsa05131	Shigellosis	5/63	249/8842	0.0318141	0.412257	0.389514	7100/58528/4671/3101/7099	5
hsa05215	hsa05215	Prostate cancer	3/63	98/8842	0.0324896	0.412257	0.389514	9586/4318/7850	3
hsa00500	hsa00500	Starch and sucrose metabolism	2/63	40/8842	0.0327634	0.412257	0.389514	8972/3101	2
hsa04640	hsa04640	Hematopoietic cell lineage	3/63	99/8842	0.0333388	0.412257	0.389514	1378/4311/7850	3
hsa05146	hsa05146	Amoebiasis	3/63	103/8842	0.0368509	0.412257	0.389514	383/7850/7099	3
hsa04931	hsa04931	Insulin resistance	3/63	109/8842	0.0424623	0.412257	0.389514	9586/6774/8660	3
hsa04930	hsa04930	Type II diabetes mellitus	2/63	47/8842	0.0439941	0.412257	0.389514	3101/8660	2
hsa04621	hsa04621	NOD-like receptor signaling pathway	4/63	189/8842	0.0453798	0.412257	0.389514	91662/4671/79671/7099	4
hsa00520	hsa00520	Amino sugar and nucleotide sugar metabolism	2/63	50/8842	0.0491857	0.412257	0.389514	80896/3101	2
hsa05144	hsa05144	Malaria	2/63	50/8842	0.0491857	0.412257	0.389514	1378/7099	2
hsa04979	hsa04979	Cholesterol metabolism	2/63	51/8842	0.0509635	0.412257	0.389514	19/6272	2
hsa04668	hsa04668	TNF signaling pathway	3/63	119/8842	0.0527115	0.412257	0.389514	9586/4318/8809	3
hsa04973	hsa04973	Carbohydrate digestion and absorption	2/63	52/8842	0.0527643	0.412257	0.389514	8972/3101	2
hsa04152	hsa04152	AMPK signaling pathway	3/63	122/8842	0.0559999	0.412257	0.389514	9586/5210/8660	3
hsa04935	hsa04935	Growth hormone synthesis, secretion and action	3/63	122/8842	0.0559999	0.412257	0.389514	9586/6774/8660	3
hsa05205	hsa05205	Proteoglycans in cancer	4/63	204/8842	0.05712	0.412257	0.389514	6774/4318/7099/5329	4
hsa04060	hsa04060	Cytokine-cytokine receptor interaction	5/63	298/8842	0.0605197	0.418594	0.395501	8807/58191/7850/3597/8809	5
hsa05417	hsa05417	Lipid and atherosclerosis	4/63	216/8842	0.0675863	0.42305	0.399712	19/6774/4318/7099	4
hsa04142	hsa04142	Lysosome	3/63	132/8842	0.0676489	0.42305	0.399712	6272/6556/3482	3
hsa04910	hsa04910	Insulin signaling pathway	3/63	138/8842	0.0751298	0.42305	0.399712	8569/3101/8660	3
hsa04915	hsa04915	Estrogen signaling pathway	3/63	139/8842	0.0764113	0.42305	0.399712	9586/4318/2289	3
hsa05162	hsa05162	Measles	3/63	139/8842	0.0764113	0.42305	0.399712	4600/6774/7099	3
hsa00561	hsa00561	Glycerolipid metabolism	2/63	65/8842	0.0780869	0.42305	0.399712	2710/84803	2
hsa05418	hsa05418	Fluid shear stress and atherosclerosis	3/63	141/8842	0.0790034	0.42305	0.399712	4318/7850/1843	3
hsa04920	hsa04920	Adipocytokine signaling pathway	2/63	70/8842	0.0886659	0.459954	0.434579	6774/8660	2
hsa05140	hsa05140	Leishmaniasis	2/63	77/8842	0.104139	0.508444	0.480394	1378/7099	2
hsa05212	hsa05212	Pancreatic cancer	2/63	77/8842	0.104139	0.508444	0.480394	6774/5899	2
hsa00910	hsa00910	Nitrogen metabolism	1/63	17/8842	0.11456	0.543342	0.513366	762	1
hsa04140	hsa04140	Autophagy - animal	3/63	169/8842	0.119091	0.54914	0.518845	58528/8897/8660	3
hsa05164	hsa05164	Influenza A	3/63	172/8842	0.123771	0.555295	0.52466	4600/79671/7099	3
hsa04211	hsa04211	Longevity regulating pathway	2/63	90/8842	0.13459	0.565123	0.533947	9586/8660	2
hsa05235	hsa05235	PD-L1 expression and PD-1 checkpoint pathway in cancer	2/63	90/8842	0.13459	0.565123	0.533947	6774/7099	2
hsa05152	hsa05152	Tuberculosis	3/63	180/8842	0.136574	0.565123	0.533947	1378/26253/7099	3
hsa00532	hsa00532	Glycosaminoglycan biosynthesis - chondroitin sulfate / dermatan sulfate	1/63	21/8842	0.139579	0.565123	0.533947	51363	1
hsa00220	hsa00220	Arginine biosynthesis	1/63	23/8842	0.151826	0.572797	0.541197	383	1
hsa04614	hsa04614	Renin-angiotensin system	1/63	23/8842	0.151826	0.572797	0.541197	4311	1
hsa04964	hsa04964	Proximal tubule bicarbonate reclamation	1/63	23/8842	0.151826	0.572797	0.541197	762	1
hsa04613	hsa04613	Neutrophil extracellular trap formation	3/63	192/8842	0.156592	0.574538	0.542842	1378/2358/7099	3
hsa04061	hsa04061	Viral protein interaction with cytokine and cytokine receptor	2/63	100/8842	0.159209	0.574538	0.542842	8807/8809	2
hsa04137	hsa04137	Mitophagy - animal	2/63	105/8842	0.17182	0.604331	0.570991	4580/79671	2
hsa05130	hsa05130	Pathogenic Escherichia coli infection	3/63	203/8842	0.175703	0.604331	0.570991	7100/4671/7099	3
hsa00601	hsa00601	Glycosphingolipid biosynthesis - lacto and neolacto series	1/63	28/8842	0.181698	0.604331	0.570991	6484	1
hsa04620	hsa04620	Toll-like receptor signaling pathway	2/63	109/8842	0.182027	0.604331	0.570991	7100/7099	2
hsa05145	hsa05145	Toxoplasmosis	2/63	111/8842	0.187166	0.609206	0.575598	6774/7099	2
hsa04722	hsa04722	Neurotrophin signaling pathway	2/63	120/8842	0.210526	0.672063	0.634987	11213/6272	2
hsa00512	hsa00512	Mucin type O-glycan biosynthesis	1/63	36/8842	0.227354	0.6875	0.649572	10610	1
hsa01250	hsa01250	Biosynthesis of nucleotide sugars	1/63	37/8842	0.232881	0.6875	0.649572	3101	1
hsa04926	hsa04926	Relaxin signaling pathway	2/63	130/8842	0.236813	0.6875	0.649572	9586/4318	2
hsa05171	hsa05171	Coronavirus disease - COVID-19	3/63	238/8842	0.240222	0.6875	0.649572	4600/6774/7099	3
hsa04068	hsa04068	FoxO signaling pathway	2/63	133/8842	0.244742	0.6875	0.649572	6774/8660	2
hsa05219	hsa05219	Bladder cancer	1/63	41/8842	0.254606	0.6875	0.649572	4318	1
hsa05132	hsa05132	Salmonella infection	3/63	251/8842	0.265198	0.6875	0.649572	7100/4671/7099	3
hsa04975	hsa04975	Fat digestion and absorption	1/63	43/8842	0.265239	0.6875	0.649572	19	1
hsa04380	hsa04380	Osteoclast differentiation	2/63	142/8842	0.268588	0.6875	0.649572	353514/9846	2
hsa04962	hsa04962	Vasopressin-regulated water reabsorption	1/63	44/8842	0.2705	0.6875	0.649572	9586	1
hsa02010	hsa02010	ABC transporters	1/63	45/8842	0.275724	0.6875	0.649572	19	1
hsa04072	hsa04072	Phospholipase D signaling pathway	2/63	149/8842	0.287145	0.6875	0.649572	9846/5899	2
hsa05030	hsa05030	Cocaine addiction	1/63	49/8842	0.296253	0.6875	0.649572	9586	1
hsa00330	hsa00330	Arginine and proline metabolism	1/63	50/8842	0.301296	0.6875	0.649572	383	1
hsa00565	hsa00565	Ether lipid metabolism	1/63	50/8842	0.301296	0.6875	0.649572	79153	1
hsa05010	hsa05010	Alzheimer disease	4/63	391/8842	0.303589	0.6875	0.649572	83464/10023/4311/8660	4
hsa04148	hsa04148	Efferocytosis	2/63	156/8842	0.305663	0.6875	0.649572	19/383	2
hsa04217	hsa04217	Necroptosis	2/63	159/8842	0.313577	0.6875	0.649572	6774/7099	2
hsa05160	hsa05160	Hepatitis C	2/63	159/8842	0.313577	0.6875	0.649572	4600/6774	2
hsa04022	hsa04022	cGMP-PKG signaling pathway	2/63	166/8842	0.33197	0.6875	0.649572	9586/8660	2
hsa04630	hsa04630	JAK-STAT signaling pathway	2/63	168/8842	0.337202	0.6875	0.649572	6774/3597	2
hsa00480	hsa00480	Glutathione metabolism	1/63	58/8842	0.340374	0.6875	0.649572	26873	1
hsa04923	hsa04923	Regulation of lipolysis in adipocytes	1/63	59/8842	0.345105	0.6875	0.649572	8660	1
hsa04310	hsa04310	Wnt signaling pathway	2/63	174/8842	0.352829	0.6875	0.649572	10023/23500	2
hsa04213	hsa04213	Longevity regulating pathway - multiple species	1/63	62/8842	0.359098	0.6875	0.649572	8660	1
hsa04330	hsa04330	Notch signaling pathway	1/63	62/8842	0.359098	0.6875	0.649572	83464	1
hsa00310	hsa00310	Lysine degradation	1/63	63/8842	0.363697	0.6875	0.649572	5351	1
hsa03250	hsa03250	Viral life cycle - HIV-1	1/63	64/8842	0.368263	0.6875	0.649572	4600	1
hsa04927	hsa04927	Cortisol synthesis and secretion	1/63	65/8842	0.372797	0.6875	0.649572	9586	1
hsa04360	hsa04360	Axon guidance	2/63	184/8842	0.378596	0.6875	0.649572	2050/85464	2
hsa00010	hsa00010	Glycolysis / Gluconeogenesis	1/63	67/8842	0.381769	0.6875	0.649572	3101	1
hsa05206	hsa05206	MicroRNAs in cancer	3/63	312/8842	0.384692	0.6875	0.649572	6774/4318/8660	3
hsa05221	hsa05221	Acute myeloid leukemia	1/63	68/8842	0.386208	0.6875	0.649572	6774	1
hsa04664	hsa04664	Fc epsilon RI signaling pathway	1/63	69/8842	0.390615	0.6875	0.649572	9846	1
hsa05031	hsa05031	Amphetamine addiction	1/63	69/8842	0.390615	0.6875	0.649572	9586	1
hsa04917	hsa04917	Prolactin signaling pathway	1/63	71/8842	0.399336	0.6875	0.649572	6774	1
hsa05230	hsa05230	Central carbon metabolism in cancer	1/63	71/8842	0.399336	0.6875	0.649572	3101	1
hsa04062	hsa04062	Chemokine signaling pathway	2/63	193/8842	0.401435	0.6875	0.649572	6774/58191	2
hsa05202	hsa05202	Transcriptional misregulation in cancer	2/63	193/8842	0.401435	0.6875	0.649572	4318/7850	2
hsa04622	hsa04622	RIG-I-like receptor signaling pathway	1/63	72/8842	0.40365	0.6875	0.649572	79671	1
hsa00562	hsa00562	Inositol phosphate metabolism	1/63	73/8842	0.407934	0.6875	0.649572	8897	1
hsa05223	hsa05223	Non-small cell lung cancer	1/63	73/8842	0.407934	0.6875	0.649572	6774	1
hsa01230	hsa01230	Biosynthesis of amino acids	1/63	75/8842	0.416412	0.6875	0.649572	383	1
hsa04918	hsa04918	Thyroid hormone synthesis	1/63	75/8842	0.416412	0.6875	0.649572	9586	1
hsa03320	hsa03320	PPAR signaling pathway	1/63	76/8842	0.420605	0.6875	0.649572	2710	1
hsa04971	hsa04971	Gastric acid secretion	1/63	76/8842	0.420605	0.6875	0.649572	3772	1
hsa05220	hsa05220	Chronic myeloid leukemia	1/63	77/8842	0.424769	0.6875	0.649572	9846	1
hsa05133	hsa05133	Pertussis	1/63	78/8842	0.428904	0.6875	0.649572	7099	1
hsa05203	hsa05203	Viral carcinogenesis	2/63	205/8842	0.431283	0.6875	0.649572	9586/6774	2
hsa05415	hsa05415	Diabetic cardiomyopathy	2/63	205/8842	0.431283	0.6875	0.649572	5165/4318	2
hsa01521	hsa01521	EGFR tyrosine kinase inhibitor resistance	1/63	80/8842	0.437085	0.6875	0.649572	6774	1
hsa04015	hsa04015	Rap1 signaling pathway	2/63	212/8842	0.448341	0.6875	0.649572	57568/5899	2
hsa03083	hsa03083	Polycomb repressive complex	1/63	83/8842	0.449142	0.6875	0.649572	1912	1
hsa05207	hsa05207	Chemical carcinogenesis - receptor activation	2/63	215/8842	0.455567	0.6875	0.649572	9586/6774	2
hsa04911	hsa04911	Insulin secretion	1/63	86/8842	0.460944	0.6875	0.649572	9586	1
hsa05210	hsa05210	Colorectal cancer	1/63	87/8842	0.464823	0.6875	0.649572	5899	1
hsa05166	hsa05166	Human T-cell leukemia virus 1 infection	2/63	223/8842	0.474576	0.6875	0.649572	9586/7850	2
hsa04662	hsa04662	B cell receptor signaling pathway	1/63	91/8842	0.480064	0.6875	0.649572	353514	1
hsa05163	hsa05163	Human cytomegalovirus infection	2/63	226/8842	0.481604	0.6875	0.649572	9586/6774	2
hsa05323	hsa05323	Rheumatoid arthritis	1/63	94/8842	0.491214	0.6875	0.649572	7099	1
hsa04657	hsa04657	IL-17 signaling pathway	1/63	95/8842	0.494878	0.6875	0.649572	4318	1
hsa04820	hsa04820	Cytoskeleton in muscle cells	2/63	232/8842	0.495492	0.6875	0.649572	4607/23500	2
hsa04070	hsa04070	Phosphatidylinositol signaling system	1/63	98/8842	0.505716	0.6875	0.649572	8897	1
hsa04666	hsa04666	Fc gamma R-mediated phagocytosis	1/63	98/8842	0.505716	0.6875	0.649572	9846	1
hsa04925	hsa04925	Aldosterone synthesis and secretion	1/63	98/8842	0.505716	0.6875	0.649572	9586	1
hsa04014	hsa04014	Ras signaling pathway	2/63	238/8842	0.509149	0.6875	0.649572	9846/5899	2
hsa01522	hsa01522	Endocrine resistance	1/63	99/8842	0.509277	0.6875	0.649572	4318	1
hsa05410	hsa05410	Hypertrophic cardiomyopathy	1/63	99/8842	0.509277	0.6875	0.649572	4607	1
hsa00564	hsa00564	Glycerophospholipid metabolism	1/63	100/8842	0.512813	0.6875	0.649572	84803	1
hsa05150	hsa05150	Staphylococcus aureus infection	1/63	100/8842	0.512813	0.6875	0.649572	2358	1
hsa04933	hsa04933	AGE-RAGE signaling pathway in diabetic complications	1/63	101/8842	0.516324	0.6875	0.649572	6774	1
hsa05142	hsa05142	Chagas disease	1/63	103/8842	0.523271	0.6875	0.649572	7099	1
hsa04064	hsa04064	NF-kappa B signaling pathway	1/63	105/8842	0.53012	0.6875	0.649572	7099	1
hsa04625	hsa04625	C-type lectin receptor signaling pathway	1/63	105/8842	0.53012	0.6875	0.649572	26253	1
hsa04974	hsa04974	Protein digestion and absorption	1/63	105/8842	0.53012	0.6875	0.649572	4311	1
hsa05414	hsa05414	Dilated cardiomyopathy	1/63	105/8842	0.53012	0.6875	0.649572	4607	1
hsa04922	hsa04922	Glucagon signaling pathway	1/63	107/8842	0.536873	0.68981	0.651755	9586	1
hsa04659	hsa04659	Th17 cell differentiation	1/63	108/8842	0.540213	0.68981	0.651755	6774	1
hsa04725	hsa04725	Cholinergic synapse	1/63	115/8842	0.56294	0.696087	0.657685	9586	1
hsa04726	hsa04726	Serotonergic synapse	1/63	115/8842	0.56294	0.696087	0.657685	1843	1
hsa04928	hsa04928	Parathyroid hormone synthesis, secretion and action	1/63	115/8842	0.56294	0.696087	0.657685	9586	1
hsa01200	hsa01200	Carbon metabolism	1/63	116/8842	0.566095	0.696087	0.657685	3101	1
hsa04670	hsa04670	Leukocyte transendothelial migration	1/63	116/8842	0.566095	0.696087	0.657685	4318	1
hsa04071	hsa04071	Sphingolipid signaling pathway	1/63	122/8842	0.58456	0.713508	0.674145	9846	1
hsa04728	hsa04728	Dopaminergic synapse	1/63	132/8842	0.613632	0.743525	0.702506	9586	1
hsa05135	hsa05135	Yersinia infection	1/63	138/8842	0.630104	0.757952	0.716137	7099	1
hsa04010	hsa04010	MAPK signaling pathway	2/63	300/8842	0.635898	0.759418	0.717522	8569/1843	2
hsa04550	hsa04550	Signaling pathways regulating pluripotency of stem cells	1/63	144/8842	0.645885	0.760403	0.718453	6774	1
hsa04936	hsa04936	Alcoholic liver disease	1/63	144/8842	0.645885	0.760403	0.718453	7099	1
hsa05224	hsa05224	Breast cancer	1/63	148/8842	0.656035	0.762899	0.720811	10023	1
hsa05226	hsa05226	Gastric cancer	1/63	150/8842	0.661002	0.762899	0.720811	10023	1
hsa04261	hsa04261	Adrenergic signaling in cardiomyocytes	1/63	154/8842	0.670726	0.762899	0.720811	9586	1
hsa04934	hsa04934	Cushing syndrome	1/63	155/8842	0.673114	0.762899	0.720811	9586	1
hsa04145	hsa04145	Phagosome	1/63	157/8842	0.677838	0.762899	0.720811	7099	1
hsa04932	hsa04932	Non-alcoholic fatty liver disease	1/63	157/8842	0.677838	0.762899	0.720811	8660	1
hsa04150	hsa04150	mTOR signaling pathway	1/63	158/8842	0.680175	0.762899	0.720811	58528	1
hsa05165	hsa05165	Human papillomavirus infection	2/63	333/8842	0.692446	0.77145	0.728891	4600/9586	2
hsa04141	hsa04141	Protein processing in endoplasmic reticulum	1/63	170/8842	0.70695	0.777176	0.734301	10970	1
hsa05225	hsa05225	Hepatocellular carcinoma	1/63	170/8842	0.70695	0.777176	0.734301	10023	1
hsa04151	hsa04151	PI3K-Akt signaling pathway	2/63	362/8842	0.736111	0.803911	0.75956	9586/7099	2
hsa05034	hsa05034	Alcoholism	1/63	188/8842	0.743027	0.80616	0.761685	9586	1
hsa05167	hsa05167	Kaposi sarcoma-associated herpesvirus infection	1/63	196/8842	0.757622	0.813281	0.768414	6774	1
hsa04814	hsa04814	Motor proteins	1/63	197/8842	0.759389	0.813281	0.768414	23095	1
hsa05169	hsa05169	Epstein-Barr virus infection	1/63	203/8842	0.769722	0.819064	0.773877	6774	1
hsa05170	hsa05170	Human immunodeficiency virus 1 infection	1/63	213/8842	0.785983	0.831039	0.785193	7099	1
hsa04024	hsa04024	cAMP signaling pathway	1/63	226/8842	0.805442	0.846224	0.79954	9586	1
hsa04810	hsa04810	Regulation of actin cytoskeleton	1/63	230/8842	0.811072	0.846779	0.800064	85464	1
hsa04714	hsa04714	Thermogenesis	1/63	235/8842	0.817883	0.848554	0.801741	9586	1
hsa04144	hsa04144	Endocytosis	1/63	252/8842	0.839284	0.865349	0.817609	3482	1
hsa05012	hsa05012	Parkinson disease	1/63	271/8842	0.860281	0.881523	0.832891	1843	1
hsa05020	hsa05020	Prion disease	1/63	278/8842	0.867316	0.883279	0.83455	9586	1
hsa05016	hsa05016	Huntington disease	1/63	311/8842	0.896056	0.906983	0.856947	9586	1
hsa04080	hsa04080	Neuroactive ligand-receptor interaction	1/63	368/8842	0.931969	0.937618	0.885891	2358	1
hsa05022	hsa05022	Pathways of neurodegeneration - multiple diseases	1/63	483/8842	0.971327	0.971327	0.917741	10023	1
