# Supplementary material for: Exploration of the shared gene signatures and molecular mechanisms between cardioembolic stroke and ischemic stroke
Source: Front Neurol. 2025 Apr 8;16:1567902. doi: 10.3389/fneur.2025.1567902 (PMC12011848; doi:10.3389/fneur.2025.1567902)
Supplement: Supplementary file 3 [file Table_2.xlsx]

## Sheet: Cardiogenic stroke
LASSO-logistic	boruta	SVM-RFE	Merge
IGF2R	TLR5	ABCA1	IGF2R
TLR5	IL18R1	MCEMP1	TLR5
DUSP1	IRAK3	TLR5	DUSP1
IRAK3	ARG1	IRAK3	IRAK3
PLAUR	CR1	CLEC4E	PLAUR
TLR4	IRS2	TIMP2	TLR4
TIMP2	TIMP2	CR1	TIMP2
ABCA1	SLC11A1	ARG1	ABCA1
NAIP	ABCA1		NAIP
CXCL16	NAIP		CXCL16
IL13RA1	CXCL16		IL13RA1
CLEC4E	CLEC4E		CLEC4E
MCEMP1	MCEMP1		MCEMP1
			IL18R1
			ARG1
			CR1
			IRS2
			SLC11A1

## Sheet: Ischemic stroke
LASSO-logistic	boruta	SVM-RFE	Merge
ARG1	IGF2R	ARG1	ARG1
FPR2	IRAK3		FPR2
MMP9	ARG1		MMP9
STAT3	FPR2		STAT3
HK3	MMP9		HK3
ABCA1	TLR4		ABCA1
CXCL16	MME		CXCL16
	IRS2		IGF2R
	ABCA1		IRAK3
	CLEC4E		TLR4
			MME
			IRS2
			CLEC4E
