# Supplementary material for: Exploration of the shared gene signatures and molecular mechanisms between cardioembolic stroke and ischemic stroke
Source: Front Neurol. 2025 Apr 8;16:1567902. doi: 10.3389/fneur.2025.1567902 (PMC12011848; doi:10.3389/fneur.2025.1567902)
Supplement: Supplementary file 4 [file Table_3.xlsx]

## Sheet: Sheet1
Gene	Drug	Cavities	volume	center_x	center_y	center_z	size_x	size_y	size_z	score
ABCA1	istradefylline	1	15302	-20.172	7.347	19.029	35	35	33	-7
		2	4878	36.452	-0.776	-26.715	35	24	35	-6.4
		3	4635	44.84	5.117	-44.646	30	34	24	-7.2
		4	4259	16.552	-22.233	-18.194	31	24	30	-7.5
		5	2264	11.746	5.311	-22.816	24	24	24	-6.7
	mefloquine	1	15302	-20.172	7.347	19.029	35	35	33	-8.8
		2	4878	36.452	-0.776	-26.715	35	21	35	-7.2
		3	4635	44.84	5.117	-44.646	30	34	21	-7.6
		4	4259	16.552	-22.233	-18.194	31	21	30	-8.5
		5	2264	11.746	5.311	-22.816	21	21	21	-8.1
	probucol	1	15302	-20.172	7.347	19.029	35	35	33	-8.8
		2	4878	36.452	-0.776	-26.715	35	24	35	-6.2
		3	4635	44.84	5.117	-44.646	30	34	24	-7.4
		4	4259	16.552	-22.233	-18.194	31	24	30	-7.4
		5	2264	11.746	5.311	-22.816	24	24	24	-7.2
CLEC4E	Cianidanol	1	244	-9.606	8.399	-3.224	21	21	21	-6.4
		2	157	2.993	-10.821	14.694	21	21	21	-6
		3	102	15.537	2.99	24.154	21	21	21	-5.4
		4	94	1.572	-2.949	19.283	21	21	21	-5.9
		5	75	12.872	-0.534	-7.18	21	21	21	-5.2
	Tetradioxin	1	244	-9.606	8.399	-3.224	20	20	20	-6
		2	157	2.993	-10.821	14.694	20	20	20	-5.9
		3	102	15.537	2.99	24.154	20	20	20	-4.8
		4	94	1.572	-2.949	19.283	20	20	20	-4.8
		5	75	12.872	-0.534	-7.18	20	20	20	-5
IRS2	aspirin	1	435	-16.378	15.342	3.439	25	17	17	-4.3
		2	373	-23.513	6.212	22.55	17	17	17	-5
		3	311	-28.181	1.094	15.167	17	17	17	-5.4
		4	295	3.991	-0.375	5.958	17	17	17	-4.2
		5	231	-24.767	16.7	14.038	17	17	17	-4.1
	dexamethasone	1	435	-16.378	15.342	3.439	21	21	21	-5.9
		2	373	-23.513	6.212	22.55	21	21	21	-6.1
		3	311	-28.181	1.094	15.167	21	21	21	-6.7
		4	295	3.991	-0.375	5.958	21	21	21	-5.5
		5	231	-24.767	16.7	14.038	21	21	21	-6.7
